# Supplementary material for: Modulators of gene amplification alter evolution of antibiotic resistance in Staphylococcus aureus
Source: PLoS Genet. 2025 Dec 31;21(12):e1012011. doi: 10.1371/journal.pgen.1012011 (PMC12795462; doi:10.1371/journal.pgen.1012011)
Supplement: S5 Table — (XLSX) [file pgen.1012011.s017.xlsx]

## Sheet: Sheet1
Species / genome	Link to genome	Distance to rRNA cluster		Query Coverage	Evalue	Percent identity	Accession length
Staphylococcus aureus strain JE2 chromosome, complete genome*	https://www.ncbi.nlm.nih.gov/nuccore/NZ_CP020619.1?report=graph	4005							*Strain used in experiments
Staphylococcus epidermidis strain ATCC 14990 chromosome, complete genome	https://www.ncbi.nlm.nih.gov/nuccore/NZ_CP035288.1?report=graph	4041		1	0	73.26	445
Staphylococcus simiae strain NCTC13838 chromosome 1, complete sequence	https://www.ncbi.nlm.nih.gov/nuccore/NZ_LT906460.1?report=graph	3770		1	0	76.51	447
Staphylococcus capitis subsp. urealyticus strain DSM 6717 chromosome, complete genome	https://www.ncbi.nlm.nih.gov/nuccore/NZ_CP145258.1?report=graph	3786		1	0	71.69	448
Staphylococcus saccharolyticus strain FDAARGOS_1074 chromosome, complete genome	https://www.ncbi.nlm.nih.gov/nuccore/NZ_CP066042.1?report=graph	4092		1	0	70.69	448
Staphylococcus caprae strain JMUB898 chromosome, complete genome	https://www.ncbi.nlm.nih.gov/nuccore/NZ_AP018587.1?report=graph	3792		0.99	0	72.62	446
Staphylococcus pasteuri strain FDAARGOS_1069 chromosome, complete genome	https://www.ncbi.nlm.nih.gov/nuccore/NZ_CP067014.1?report=graph	3837		0.99	0	70.82	449
Staphylococcus haemolyticus strain ATCC 29970 chromosome, complete genome	https://www.ncbi.nlm.nih.gov/nuccore/NZ_CP035291.1?report=graph	5283		0.99	0	67.35	442
Staphylococcus lugdunensis strain FDAARGOS_141 chromosome, complete genome	https://www.ncbi.nlm.nih.gov/nuccore/NZ_CP014022.1?report=graph	3753		0.99	0	67.56	447
Staphylococcus succinus strain DSM 14617 chromosome, complete genome	https://www.ncbi.nlm.nih.gov/nuccore/NZ_CP118976.1?report=graph	3924		1	0	62.78	447
Staphylococcus xylosus strain SMQ-121 chromosome, complete genome	https://www.ncbi.nlm.nih.gov/nuccore/NZ_CP008724.1?report=graph	2427		1	0	63.9	446
Staphylococcus nepalensis strain JS11 chromosome, complete genome	https://www.ncbi.nlm.nih.gov/nuccore/NZ_CP017466.1?report=graph	3895		1	0	63.76	447
Staphylococcus debuckii strain SDB 2975 chromosome, complete genome	https://www.ncbi.nlm.nih.gov/nuccore/NZ_CP033460.1?report=graph	3778		1	0	63.6	445
Staphylococcus equorum strain FDAARGOS_1068 chromosome, complete genome	https://www.ncbi.nlm.nih.gov/nuccore/NZ_CP066013.1?report=graph	3897		1	0	62.56	446
Staphylococcus kloosii strain ATCC 43959 chromosome, complete genome	https://www.ncbi.nlm.nih.gov/nuccore/NZ_CP027846.1?report=graph	3811		0.99	0	60.09	449
Staphylococcus gallinarum strain STP534 chromosome, complete genome	https://www.ncbi.nlm.nih.gov/nuccore/NZ_CP069082.1?report=graph	3888		0.99	0	63.37	451
Staphylococcus auricularis strain FDAARGOS_882 chromosome, complete genome	https://www.ncbi.nlm.nih.gov/nuccore/NZ_CP065712.1?report=graph	3856		0.98	3e-177	56.36	453
Staphylococcus pettenkoferi strain FDAARGOS_288 chromosome, complete genome	https://www.ncbi.nlm.nih.gov/nuccore/NZ_CP022096.2?report=graph	2430		0.99	1e-176	61.17	445
Staphylococcus massiliensis strain WGS1515 chromosome, complete genome	https://www.ncbi.nlm.nih.gov/nuccore/NZ_CP171119.1?report=graph	4037		0.97	2e-161	57.37	442
Staphylococcus delphini strain IVB6190 chromosome, complete genome	https://www.ncbi.nlm.nih.gov/nuccore/NZ_CP094740.1?report=graph	3945		0.99	4e-154	52.14	448
Staphylococcus warneri strain 22.1 chromosome st_war_22.1, complete sequence	https://www.ncbi.nlm.nih.gov/nuccore/NZ_CP032159.1?report=graph	3757		0.74	9e-154	75.76	334
Staphylococcus felis strain ATCC 49168 chromosome, complete genome	https://www.ncbi.nlm.nih.gov/nuccore/NZ_CP027770.1?report=graph	4323		1	1e-152	51.45	442
Staphylococcus hominis strain FDAARGOS_575 chromosome, complete genome	https://www.ncbi.nlm.nih.gov/nuccore/NZ_CP033732.1?report=graph	2154		0.73	9e-152	71.65	328
Staphylococcus muscae strain NCTC13833 chromosome 1, complete sequence	https://www.ncbi.nlm.nih.gov/nuccore/NZ_LT906464.1?report=graph	3804		0.99	1e-148	51.02	441
Staphylococcus lutrae strain ATCC 700373 chromosome, complete genome	https://www.ncbi.nlm.nih.gov/nuccore/NZ_CP020773.1?report=graph	4214		0.94	7e-145	53.81	445
Staphylococcus rostri strain PJFA-333 chromosome, complete genome	https://www.ncbi.nlm.nih.gov/nuccore/NZ_CP113107.1?report=graph	3762		0.97	2e-144	52.18	441
Staphylococcus chromogenes strain 17A chromosome, complete genome	https://www.ncbi.nlm.nih.gov/nuccore/NZ_CP031274.1?report=graph	4427		0.94	2e-133	49.76	444
Staphylococcus agnetis strain 1379 chromosome, complete genome	https://www.ncbi.nlm.nih.gov/nuccore/NZ_CP045927.1?report=graph	3978		0.99	7e-133	47.74	439
Mammaliicoccus sciuri strain NCTC12103 chromosome 1, complete sequence	https://www.ncbi.nlm.nih.gov/nuccore/NZ_LS483305.1?report=graph	4313		0.98	4e-134	47.73	446
Mammaliicoccus lentus isolate M_lentus_chr chromosome 1, complete sequence	https://www.ncbi.nlm.nih.gov/nuccore/NZ_OX344834.1?report=graph	4335		0.97	1e-130	47.49	443
