# Supplementary material for: Modulators of gene amplification alter evolution of antibiotic resistance in Staphylococcus aureus
Source: PLoS Genet. 2025 Dec 31;21(12):e1012011. doi: 10.1371/journal.pgen.1012011 (PMC12795462; doi:10.1371/journal.pgen.1012011)
Supplement: S7 Table — (XLSX) [file pgen.1012011.s019.xlsx]

## Sheet: Sheet1
Parental Strain	Population	Passage	Sample Name	Prophage 2086248/2129298	Prophage 2086235/2129283	sdrM junctions	sdrM fold change w.r.t average coverage of genome	sdrM	sdrM (Upstream)	gyrA	gyrB	parC	parE
P090/095G→A	1	4	WMH1_4		0.506				2,304,172/C→A
		5	WMH1_5		0.529	2294515/2305495 (81.4%)	2.83627						L440F/58.3%
		6	WMH1_6	0.085	0.736				2,304,172/C→A				L440F
		7	WMH1_7		0.299				2,304,172/C→A	S85P			L440F
	2	4	WMH2_4		0.474						R458L/58.8%		D432G/84.9%
		5	WMH2_5		0.233						R458L		D432G
		6	WMH2_6		0.303						R458L		D432G
		7	WMH2_7		0.159				2,304,167/Δ22 bp/55.3%, 2,304,170/(C)5→1/64.5%		R458L/94%		D432G
	3	4	WMH3_4		0.532				2,304,173/C→A/76.2%
		5	WMH3_5	0.144	0.337				2,304,173/C→A
		6	WMH3_6		0.724			A268S	2,304,173/C→A	8,099/+ATG/86.5%
		7	WMH3_7		0.627			A268S	2,304,173/C→A	8,099/+ATG
