# Supplementary material for: Modulators of gene amplification alter evolution of antibiotic resistance in Staphylococcus aureus
Source: PLoS Genet. 2025 Dec 31;21(12):e1012011. doi: 10.1371/journal.pgen.1012011 (PMC12795462; doi:10.1371/journal.pgen.1012011)
Supplement: S8 Table — (XLSX) [file pgen.1012011.s020.xlsx]

## Sheet: Sheet1
Parental Strain	Population	Sample Name	Prophage 2086248/2129298	Prophage 2086235/2129283	sdrM junctions	sdrM junctions	sdrM fold change w.r.t average coverage of genome	sdrM	sdrM (Upstream)	gyrA	gyrB	parC	parE	P090/095	rexB	recD2 (RS08855)
WT	1			0.297	2296758/2304765 (81.2%)		4.04575						R453C
	2			0.338	2297294/235184 (79.3%)		4.40964					Δ3 bp/1,389,828 (39.4%), Δ12 bp/1,390,605 (62.9%)
	3			0.335	2296939/2308523 (94.3%)		21.2926					Δ3 bp/1,389,828
	4			0.638	2297948/2305538 (88.2%)		6.32921						L440F
	5			0.319	2293752/2305032 (92.1%)		7.88714						L440F
	6			0.179	2296758/2304765 (76.8%)		3.20644
	7			0.18					2,304,172/C->A
	8			0.291	2298936/2304877 (92.8%)	2302592/2304060 (5.6%)	19.5564
	9			0.478	2297777/2304439 (85.5%)		5.76331
	10			0.445					2,304,165/G->A (62.8%)					2,306,688/ G->A
	11			0.323					2,304,171/Δ14 bp (46.4%)			1,390,070/+TGA (46.4%)		2,306,688/ G->A
	12			0.158	2238936/2304877 (91.9%)		13.5777					A176S (30.1%)
RS12085::Tn	1			0.477	***		8.15108						(+ATGGTA) (41.7%)
	2			0.334	***		3.56219
	3			0.408	***		4.41226
	4			0.497
	5			0.438	2295945/2307074 (97.6%)		14.0961
	6			0.422	***		2.51414
	7			0.372
	8			0.318	2297651/2305779 (89.5%)		9.13731					(+CTT)/1,390,598 (32.1%), Δ3 bp/1,390.604 (50.7%)
	9			0.195	***		4.92133
	10			0.213	2296616/2305156 (76.8%)		3.50331
	11			0.596	***		9.64972
	12			0.214									L440F (33.5%)
RS12060::Tn	1			0.385								S81P
	2			0.418									L440F
	3			0.351								A116V
	4			0.427										G→A/2,306,688
	5			0.504					Δ16 bp/2,304,144 (86.7%)
	6			0.772	2294203/2307174 (90%)	2295684/2308617 (36.8%)	8.20186
	7			0.584	2297775/2306857 (88.3%)		7.34269						P585T (43%)
	8			0.285	2295886/2304944 (84.2%)		4.31993
	9			0.243	2296226/2306035 (87.8%)		3.92165	G136V (44.5%)
	10			0.186						E88K (92.1%)		R519S
	11			0.247						S85P		A116V
	12			0.258	2295886/2304944 (78.8%)		4.51389
xerC::Tn	1			0.51								E84A (61.2%)
	2			0.584						A422D (69.2%)
	3			0.463						Δ12 bp (59.4%)
	4			0.626									D432A
	5			0.611
	6			0.257
	7			0.634						At 8.979 +ATGGT (84.9%)
	8			0.428
	9			0.271
	10			0.252
	11			0.445
	12			0.266					2,304,173/ Δ12 bp (47.6%)
Complementation
XC5_7 (xerC::Tn) pKK30_xerC	1	XXD14_1						T180I (56%)						2,306,688/ G->A
	2	XXD14_2		0.66										2,306,688/ G->A
	3	XXD14_3		0.453					2,304,173, C→A					2,306,688/ G->A
	4	XXD14_4		0.456	2296692/2305126 (78.3%)		3.59786					S108N
	5	XXD14_5		0.269
	6	XXD14_6	0.793											2,306,688/ G->A
	7	XXD14_7		0.464				I13M
	8	XXD14_8							2,304,170, Δ15 bp, (91.7%)			K207E, I209F
	9	XXD14_9	0.636										R453C
	10	XXD14_10		0.445
	11	XXD14_11			2299423/2313976 (98.0%)		24.9071
	12	XXD14_12		0.345				L30F (50%)
XC5_7 (xerC::Tn) pKK30_empty	1	XED14_1		0.434
	2	XED14_2	0.806
	3	XED14_3		0.786
	4	XED14_4		0.354								E84K (92.9%)
	5	XED14_5		0.354
	6	XED14_6		0.587
RS12060::Tn pKK30_RS12060	1	PPD14_1							2,304,175, Δ10 bp			1,389,339, Δ3 bp
	2	PPD14_2		0.417					2,304,163, G→T,(41.9%), 2,304,144, Δ16 bp, (62.1%)					2,306,688/ G->A
	3	PPD14_3		0.074	2294923/2308027 (93.7%)		17.6725
	4	PPD14_4		0.228						E88K		A116V
	5	PPD14_5		0.371	2294984/2304335 (85%)		3.39021
	6	PPD14_6		0.248	2296557/2305808 (77.9%)		3.25407					A116V (48.9%)	L440F (51.6%)
	7	PPD14_7		0.372	2297077/2305923 (87.4%)		3.93225						R453C
	8	PPD14_8		0.272	2296220/2308737 (96.4%)		8.69733
	9	PPD14_9		0.115				L78S (51.5%), L30F (36.4%)
	10	PPD14_10										1,389,751, +AAA,(56.8%)
	11	PPD14_11		0.579					2,304,172,Δ13 bp,(52.2%)					2,306,688/ G->A
	12	PPD14_12		0.154	2294578/2307074 (95.4%)		3.50547						L440F
RS12060::Tn pKK30_empty	1	PED14_1		0.121						T290I (38.5%)		E84Q
	2	PED14_2			2294573/2306796 (94.6%)		3.08567
	3	PED14_3		0.296				A122V	2,304,041, Δ119 bp				P583S (53.7%)
	4	PED14_4		0.295	2295791/2320284 (NA)		10.2882
	5	PED14_5		0.58	2295221/2307075 (91.6%)		7.51959	A268G (85.4%)
	6	PED14_6		0.301					2,304,170,(C)5→1
ΔxerC pKK30 xerC	1	dXC_DW_xerC_1		0.491	2297520/2304549 (89.4%)		6.01873
	2	dXC_DW_xerC_2		0.368	2296561/2305778 (83.4%)		5.91183				5,773/ Δ3 bp (38.9%)		D432G
	3	dXC_DW_xerC_3		0.284	2297656/2305040 (85.6%)		6.8469
	4	dXC_DW_xerC_4	0.99		2298022/2304301 (94.8%)		11.4509	A268S (86.8%)				1,389,340 / Δ3 bp (32.5%)
	5	dXC_DW_xerC_5												2,306,688 / G->A
	6	dXC_DW_xerC_6		0.291	2294898/2304674 (91.7%)	2297811/2304300 (38.4%)	7.71774						L440F (99%)
	7	dXC_DW_xerC_7		0.263					2,304,154 / Δ11 bp (90.1%)					2,306,688 / G->A
	8	dXC_DW_xerC_8		0.608	2298151/2306273 (89.9%)		8.81319	A268S (83.1%)				1,389,828 / Δ3 bp
	9	dXC_DW_xerC_9		0.27							P456S (30.4%), P456Q (27.8%)		L440F
	10	dXC_DW_xerC_10		0.13	2294898/2304674 (76.8%)		3.12111			S85P			L440F
	11	dXC_DW_xerC_11		0.569						E88A			D432V
	12	dXC_DW_xerC_12		0.195
ΔxerC pKK30 Empty	1	dXC_DW_Em_1
	2	dXC_DW_Em_2		0.525
	3	dXC_DW_Em_3
	4	dXC_DW_Em_4		0.263
	5	dXC_DW_Em_5		0.168
	6	dXC_DW_Em_6		0.237
	7	dXC_DW_Em_7		0.17
	8	dXC_DW_Em_8													H67L
	9	dXC_DW_Em_9		0.312
	10	dXC_DW_Em_10		0.387
	11	dXC_DW_Em_11		0.464
	12	dXC_DW_Em_12		0.24											963,533/ Δ6 bp (25.2%)
ΔxerC pKK30 recA	1	dXC_DW_recA_1		0.276
	2	dXC_DW_recA_2		0.234
	3	dXC_DW_recA_3		0.327
	4	dXC_DW_recA_4		0.329
	5	dXC_DW_recA_5		0.088											963,527/ Δ12 bp
	6	dXC_DW_recA_6		0.421
	7	dXC_DW_recA_7		0.447
	8	dXC_DW_recA_8		0.533
	9	dXC_DW_recA_9		0.363
	10	dXC_DW_recA_10		0.39
	11	dXC_DW_recA_11		0.238											963,527/ Δ12 bp (73.9%)
	12	dXC_DW_recA_12		0.225
recA::Tn pKK30 recA	1	recA_Tn_DW_recA_1		0.321	2296317/2308075 (92.1%)		9.75794						1,388,253 / Δ9 bp (74%)
	2	recA_Tn_DW_recA_2		0.256									S437L
	3	recA_Tn_DW_recA_3			2297647/230537 (81.8%)		3.67157	G136V (73.8%)				R677T
	4	recA_Tn_DW_recA_4		0.488	2297134/2304732 (66.8%)		1.9075	A268S (39%)				1,390,604 / Δ3 bp (62.3%)
	5	recA_Tn_DW_recA_5		0.295	2294164/2307019 (91.1%)		4.00141			E88G		E84Q	R453C
	6	recA_Tn_DW_recA_6			2298421/2304747 (85.9%)		2.69129						E460D (67.8%)
	7	recA_Tn_DW_recA_7		0.344	2297775/2306273 (60.4%)		2.25409				W592L (91.3%)		G435V
	8	recA_Tn_DW_recA_8		0.168	2296868/2306797 (49%)		4.42676				R458L	A116V
	9	recA_Tn_DW_recA_9			2294238/2305680 (82.2%)		4.06159					1,390,605 / Δ12 bp
	10	recA_Tn_DW_recA_10		0.357								S158L (61.5%)
	11	recA_Tn_DW_recA_11		0.311	2296820/2340415 (92.5%)		5.15045				4,628/ (ATAGGA)1→2 (87%)	S108N
	12	recA_Tn_DW_recA_12		0.166	2293263/2304102 (86.9%)		4.45328			7,357 / (TATCAC)1→2		1,390,605 / Δ12 bp
recA::Tn pKK30 Empty	1	recA_Tn_DW_Em_1														G683D
	2	recA_Tn_DW_Em_2													T44I (88.2%)
	3	recA_Tn_DW_Em_3										A484E				1,728,666 / Δ5 bp
	4	recA_Tn_DW_Em_4														1,728,930 / Δ60 bp
	5	recA_Tn_DW_Em_5													E84G	E263*
	6	recA_Tn_DW_Em_6												2,306,688 / G->A	Q42E	1,727,303 / Δ15 bp
	7	recA_Tn_DW_Em_7								2,204,176 / C->T				2,306,694 / A->T	T44K	Q735*
	8	recA_Tn_DW_Em_8												2,306,688 / G->A (43.7%)
	9	recA_Tn_DW_Em_9												2,306,688 / G->A		1,727,941 / (T)5→4 , Junction present at 1727944/1728201 (15.1%)
	10	recA_Tn_DW_Em_10												2,306,688 / G->A	T44I	Junction present at 1727944/1728201
	11	recA_Tn_DW_Em_11								2,204,176 / C->A		G289C (13.6%), G289D (11.4%)		2,306,688 / G->A		Junction present at 1728454/1728516 (80.6%)
	12	recA_Tn_DW_Em_12												2,306,688 / G->A	T44K	G487D
