# Supplementary material for: Modulators of gene amplification alter evolution of antibiotic resistance in Staphylococcus aureus
Source: PLoS Genet. 2025 Dec 31;21(12):e1012011. doi: 10.1371/journal.pgen.1012011 (PMC12795462; doi:10.1371/journal.pgen.1012011)
Supplement: S1 Data — (XLSX) [file pgen.1012011.s023.xlsx]

## Sheet: Fig 1B
MIC	WT			recA::Tn			R1			R2			R3
Delafloxacin (μg/ml)	0.2147	0.2413	0.2333	0.00442	0.003607	0.00353	0.1757	0.1974	0.1331	0.1364	0.1846	0.1921	0.1549	0.1378	0.1323

## Sheet: Fig 1C
	WT						recA::Tn						R1						R2						R3
MIC	Empty			recA			Empty			recA			Empty			recA			Empty			recA			Empty			recA
Delafloxacin (μg/ml)	0.236	0.1918	0.2282	0.128	0.1341	0.1418	0.002004	0.004043	0.004242	0.1536	0.1212	0.1167	0.1507	0.1383	0.1416	0.1344	0.1303	0.1324	0.1755	0.2595	0.2302	0.3891	0.4879	0.4516	0.1351	0.1454	0.1426	0.2518	0.264	0.2535

## Sheet: Fig 2A
MIC (μg/ml)	WT			recA::Tn			R1			R2			R3
Ciprofloxacin	15.47	14.61	14.95	1.166	1.778	1.027	7.58	7.25	7.416	7.402	8.291	7.439	4.687	5.596	5.919
Doxorubicin	0.8189	0.7519	0.8056	0.1473	0.1257	0.1276	0.9748	0.5336	0.7867	0.9693	0.8966	0.6808	0.5589	0.5744	0.5574
Mitomycin C	0.293	0.535	0.4794	0.008564	0.01136	0.004875	0.02928	0.05503	0.0615	0.01768	0.02628	0.0232	0.01939	0.03164	0.03872

## Sheet: Fig 2C
MIC	WT			rexBG576D			recD2A227E			P090/095G→A
Delafloxacin (μg/ml)	0.273	0.4216	0.2492	0.4477	0.3428	0.2464	0.06721	0.04533	0.05764	0.6406	0.7977	0.5766

## Sheet: Fig 2D
MIC	recA::Tn			rexBG576D			recD2A227E			P090/095G→A
Delafloxacin (μg/ml)	0.008474	0.005061	0.004522	0.02151	0.03057	0.0287	0.01673	0.01697	0.01908	0.02858	0.01732	0.01736

## Sheet: Fig 2E
MIC (μg/ml)	recA::Tn			rexBG576D			recD2A227E			P090/095G→A
Ciprofloxacin	1.61	1.462	1.852	2.923	1.805	1.944	4.234	4.02	3.718	2.154	2.404	2.221
Doxorubicin	0.01826	0.01574	0.01995	0.03039	0.01774	0.02748	0.08797	0.09004	0.1199	0.1277	0.09081	0.1142
Mitomycin C	0.01396	0.01442	0.01401	0.01429	0.01259	0.01549	0.03065	0.02932	0.03308	0.02677	0.02771	0.02471

## Sheet: Fig 3A
MIC	WT			recA::Tn			1.7a			1.7a recA::Tn
Delafloxacin (μg/ml)	0.2345	0.2309	0.2311	0.01539	0.00822	0.007544	19.64	15.2	15.81	0.9494	0.9547	0.9138

## Sheet: Fig 3B
	1.7a recA::Tn	Treatment free control		0.25X MIC		0.5X MIC		1.7a	Treatment free control		0.25X MIC		0.5X MIC
Initial	Normalized sdrM copy number	1	1	1	1	1	1	Normalized sdrM copy number	1	1	1	1	1	1
Passage 1		1.0741	1.12576	1.13307	1.06405	1.05292	1.00538		0.643568	0.733031	1.03248	1.19166	1.34518	1.73449
Passage 2		1.06215	0.806389	1.09049	1.1798	1.02884	1.0318		0.690412	0.783905	0.841817	0.927041	1.5688	1.69478

## Sheet: Fig 3C
Passage no.	Normalized sdrM copy number	1.7a		1.7a_recA::Tn
0		1	1	1	1
1		0.473263	0.409234	0.945067	1.03109
2		0.419036	0.369391	0.947007	0.995224
3		0.323599	0.284549	0.823132	0.973916
4		0.304331	0.324964	0.826143	0.815069
5		0.284133	0.236618	0.748341	0.68157

## Sheet: Fig 3D
Time (hrs)	Optical density at 600nm	WT			1.7a			recA::Tn			1.7a_recA::Tn
0		-0.006	-0.004	-0.001	0.02	0	0.022	-0.016	-0.011	0	0.011	0.013	0
0.5		-0.003	-0.03	0.026	-0.055	0.017	0.025	-0.015	-0.08	0	0.013	0.005	0.014
1		0	-0.025	0.032	-0.051	0.026	0.03	-0.013	-0.079	0.002	0.015	0.007	0.018
1.5		0.003	-0.0165	0.039	-0.045	0.037	0.033	-0.012	-0.076	0.004	0.017	0.018	0.017
2		0.009	-0.0035	0.049	-0.039	0.049	0.039	-0.009	-0.075	0.006	0.022	0.018	0.016
2.5		0.019	0.017	0.06	-0.033	0.068	0.046	-0.007	-0.073	0.008	0.022	0.021	0.016
3		0.035	0.0405	0.089	-0.026	0.09	0.056	-0.003	-0.071	0.013	0.027	0.017	0.024
3.5		0.056	0.0725	0.124	-0.019	0.116	0.069	0	-0.067	0.018	0.034	0.021	0.021
4		0.078	0.11	0.169	-0.01	0.125	0.089	0.007	-0.063	0.025	0.038	0.024	0.027
4.5		0.099	0.137	0.193	0	0.163	0.118	0.014	-0.056	0.034	0.041	0.026	0.031
5		0.137	0.1875	0.226	0.022	0.199	0.141	0.025	-0.049	0.047	0.046	0.028	0.032
5.5		0.162	0.256	0.294	0.061	0.239	0.152	0.034	-0.039	0.062	0.051	0.031	0.037
6		0.185	0.361	0.395	0.088	0.256	0.187	0.047	-0.026	0.078	0.057	0.035	0.039
6.5		0.267	0.4475	0.481	0.113	0.309	0.222	0.059	-0.009	0.096	0.064	0.039	0.044
7		0.272	0.534	0.512	0.248	0.345	0.309	0.072	0.005	0.113	0.074	0.043	0.049
7.5		0.324	0.474	0.682	0.18	0.406	0.334	0.086	0.018	0.133	0.084	0.049	0.046
8		0.424	0.5965	0.764	0.315	0.653	0.419	0.102	0.032	0.158	0.097	0.054	0.048
8.5		0.534	0.804	0.849	0.33	0.575	0.451	0.121	0.048	0.182	0.104	0.053	0.055
9		0.608	0.905	0.97	0.532	1.089	0.573	0.142	0.067	0.21	0.116	0.054	0.062
9.5		0.74	1.0175	0.984	0.579	0.79	0.688	0.167	0.092	0.241	0.124	0.064	0.076
10		0.862	1.0655	1.061	0.708	0.774	0.917	0.197	0.12	0.278	0.141	0.072	0.088
10.5		0.966	1.092	1.168	0.77	0.922	0.909	0.222	0.148	0.318	0.161	0.079	0.104
11		1.034	1.0535	1.209	0.942	1.043	1.103	0.257	0.18	0.381	0.186	0.097	0.12
11.5		1.067	1.237	1.072	1.059	1.124	1.196	0.364	0.218	0.398	0.209	0.114	0.136
12		1.081	1.101	1.112	1.209	1.187	1.022	0.329	0.256	0.46	0.241	0.13	0.158
12.5		1.093	1.218	1.112	1.449	1.198	0.938	0.382	0.308	0.514	0.278	0.155	0.178
13		1.094	1.2775	1.123	1.476	1.21	1.005	0.449	0.349	0.556	0.325	0.184	0.202
13.5		1.099	1.3115	1.124	1.478	1.224	1.135	0.601	0.411	0.615	0.379	0.21	0.229
14		1.109	1.366	1.131	1.461	1.242	1.161	0.564	0.449	0.723	0.386	0.237	0.311
14.5		1.111	1.393	1.147	1.467	1.255	1.293	0.627	0.511	0.776	0.448	0.27	0.294
15		1.116	1.4165	1.13	1.433	1.104	1.28	0.696	0.591	0.84	0.776	0.314	0.324
15.5		1.126	1.442	1.177	1.46	1.132	1.37	0.785	0.624	0.97	0.466	0.355	0.35
16		1.132	1.47	1.184	1.479	1.168	1.415	0.879	0.714	0.923	0.478	0.378	0.372
16.5		1.131	1.4995	1.195	1.52	1.167	1.432	0.949	0.742	0.852	0.708	0.428	0.386
17		1.145	1.5015	1.204	1.51	1.237	1.451	1.008	0.773	0.922	1.019	0.442	0.406
17.5		1.147	1.5045	1.213	1.499	1.3	1.469	0.927	0.849	0.907	0.959	0.472	0.48
18		1.157	1.5115	1.224	1.493	1.128	1.482	1.061	0.867	0.921	0.764	0.493	0.486
18.5		1.169	1.5145	1.238	1.477	1.22	1.45	1.05	0.88	0.933	0.777	0.538	0.498
19		1.172	1.465	1.306	1.467	1.246	1.456	1.065	0.848	0.954	0.795	0.663	0.534
19.5		1.187	1.4695	1.316	1.47	1.236	1.411	1.085	0.867	1.04	0.931	0.606	0.532
20		1.194	1.501	1.318	1.473	1.303	1.381	1.102	0.881	0.929	0.943	0.611	0.584
20.5		1.201	1.5005	1.321	1.462	1.044	1.366	1.119	0.89	1.13	1.274	0.792	0.585
21		1.214	1.522	1.317	1.43	1.205	1.357	1.137	0.893	1.109	1.064	0.975	0.666
21.5		1.219	1.524	1.325	1.467	1.018	1.374	1.15	0.893	1.026	1.227	0.738	0.687
22		1.232	1.5325	1.326	1.433	1.02	1.352	1.163	0.894	0.964	1.252	0.715	0.571
22.5		1.232	1.54	1.333	1.5	1.019	1.364	1.179	0.893	1.124	1.364	0.717	0.577
23		1.245	1.5015	1.341	1.456	1.055	1.37	1.193	0.899	1.056	1.503	0.767	0.628
23.5		1.241	1.5885	1.345	1.505	1.044	1.349	1.205	0.893	1.032	1.509	0.846	0.657
24		1.265	1.587	1.355	1.421	1.057	1.373	1.224	0.906	1.198	1.471	0.826	0.603

[truncated: 27 more sheets: Fig 4C, Fig 4D, Fig 4E, Fig 4F, Fig 5C, Fig 5E, Fig 5F, Fig 6B, Fig 6D, Fig 7A, Fig 7C, Fig 7D, S1 Fig, S2B Fig, S4A Fig, S4B Fig, S4C Fig, S6A Fig, S6B Fig, S6C Fig …]
